# Supplementary material for: Long-Term Impact of Guselkumab on Systemic Inflammation Indices in Moderate-to-Severe Psoriasis
Source: J Clin Med. 2026 Jan 6;15(2):439. doi: 10.3390/jcm15020439 (PMC12842056; doi:10.3390/jcm15020439)
Supplement: Supplementary file 1 [file jcm-15-00439-s001.zip]

Archive with 1 entries (1 files):
- jcm-4063674-supplementary.pdf
